# Supplementary material for: Pulmonary Myeloid Cells in Mild Cases of COVID-19 Upregulate the Intracellular Fc Receptor TRIM21 and Transcribe Proteasome-Associated Molecules
Source: Int J Mol Sci. 2025 Mar 19;26(6):2769. doi: 10.3390/ijms26062769 (PMC11943277; doi:10.3390/ijms26062769)
Supplement: Supplementary file 1 [file ijms-26-02769-s001.zip]

Archive with 1 entries (1 files):
- ijms-3333367-supplementary.pdf
